# Supplementary material for: Cohort Profile: The Finnish Gestational Diabetes (FinnGeDi) Study
Source: Int J Epidemiol. 2020 May 6;49(3):762–763g. doi: 10.1093/ije/dyaa039 (PMC7394962; doi:10.1093/ije/dyaa039)
Supplement: dyaa039_Supplementary_Data [file dyaa039_supplementary_data.zip]

Archive with 6 entries (5 files):
- dyaa039-Suppl_Data/
- dyaa039-Suppl_Data/Supplement Data 1. Accuracy of register variables.docx
- dyaa039-Suppl_Data/ije-2019-08-1156-File011.docx
- dyaa039-Suppl_Data/ije-2019-08-1156-File012.docx
- dyaa039-Suppl_Data/ije-2019-08-1156-File013.docx
- dyaa039-Suppl_Data/ije-2019-08-1156-File014.docx
